# Supplementary material for: Simulated Target Attainment of Multidose Regimens of Dalbavancin for Prolonged Durations of Therapy
Source: Open Forum Infect Dis. 2024 Jun 6;11(6):ofae315. doi: 10.1093/ofid/ofae315 (PMC11210303; doi:10.1093/ofid/ofae315)
Supplement: ofae315_Supplementary_Data [file ofae315_supplementary_data.zip]

Archive with 1 entries (1 files):
- Dalba PK - Supplement.docx
